# Supplementary material for: A deep learning-based predictive simulator for the optimization of ultrashort pulse laser drilling
Source: Commun Eng. 2023 Jan 7;2:1. doi: 10.1038/s44172-022-00048-x (PMC10956000; doi:10.1038/s44172-022-00048-x)
Supplement: Supplementary file 8 — Supplementary Data 1 [file 44172_2022_48_MOESM8_ESM.csv]

Experimental data (red points)					Simulation result (black lines)
energy(uJ)	pulses	depth(um)	standard deviation(um)		energy(uJ)	pulses	depth(um)
50	1	1.2	1.697056275		50	1	1.8
50	31	15	0.848528137		50	31	16.2
50	61	29.4	2.244994432		50	61	30.6
50	91	45	1.469693846		50	91	45
50	121	64.8	1.469693846		50	121	61.2
50	151	82.2	2.244994432		50	151	79.2
50	181	98.4	2.244994432		50	181	93.6
50	211	112.8	2.244994432		50	211	106.2
50	241	124.2	1.469693846		50	241	115.2
50	271	127.2	0.848528137		50	271	126
50	301	127.2	0.848528137		50	301	129.6
50	331	127.2	0.848528137		50	331	129.6
150	10	11.999999	9.44881		150	10	7.2
150	40	26.4	2.2449944		150	20	16.2
150	70	46.8	1.4696939		150	30	21.6
150	100	68.4	2.9393878		150	40	27
150	130	88.2	1.4696939		150	50	32.4
150	160	109.2	0.84852815		150	60	39.6
150	190	131.4	1.4696939		150	70	55.8
150	220	157.2	3.0594115		150	80	55.8
150	250	182.99998	2.2449944		150	90	61.2
150	280	206.4	2.2449944		150	100	68.4
150	310	228.59999	2.5455842		150	110	77.4
150	340	252.59999	4.242641		150	120	82.8
150	370	277.8	4.489989		150	130	90
150	400	300	3.3941126		150	140	95.4
150	430	320.99997	3.0594115		150	150	102.6
150	460	338.99997	2.2449944		150	160	109.8
150	490	358.8	3.0594115		150	170	115.2
150	520	379.8	2.5455842		150	180	122.4
150	550	399.59998	2.9393878		150	190	129.6
150	580	418.19998	3.0594115		150	200	136.8
150	610	434.4	3.6986485		150	210	145.8
150	640	450	1.4696939		150	220	154.8
150	670	458.4	1.6970562		150	230	163.8
150	700	459	1.4696939		150	240	171
150	730	459	1.4696939		150	250	180
150	760	458.4	1.6970562		150	260	187.2
150	790	458.4	1.6970562		150	270	192.6
250	10	6.6	0.8485281		150	280	199.8
250	40	28.8	1.4696939		150	290	205.2
250	70	47.999996	0.8485281		150	300	214.2
250	100	70.2	5.2990565		150	310	221.4
250	130	88.799995	0.84852815		150	320	230.4
250	160	111.6	5.0911684		150	330	237.6
250	190	130.79999	0.8485281		150	340	244.8
250	220	153.6	0.8485281		150	350	252
250	250	175.2	0.8485281		150	360	259.2
250	280	197.4	1.6970563		150	370	268.2
250	310	220.79999	1.6970563		150	380	275.4
250	340	245.39998	2.2449944		150	390	280.8
250	370	270	3.8884442		150	400	286.2
250	400	293.99997	4.242641		150	410	293.4
250	430	315	5.2990565		150	420	298.8
250	460	337.19998	5.564171		150	430	306
250	490	359.4	5.161395		150	440	309.6
250	520	380.4	5.161395		150	450	316.8
250	550	401.99997	5.161395		150	460	322.2
250	580	424.8	5.8787756		150	470	329.4
250	610	445.19998	5.161395		150	480	338.4
250	640	468.6	5.161395		150	490	343.8
250	670	491.4	4.4090815		150	500	351
250	700	510.59998	5.939697		150	510	356.4
250	730	531.6	6.118823		150	520	363.6
250	760	551.4	4.242641		150	530	369
250	790	554.39996	0		150	540	376.2
250	820	554.39996	0		150	550	381.6
250	850	554.39996	0		150	560	388.8
250	880	554.39996	0		150	570	394.2
					150	580	401.4
					150	590	406.8
					150	600	412.2
					150	610	421.2
					150	620	424.8
					150	630	426.6
					150	640	428.4
					150	650	432
					150	660	435.6
					150	670	439.2
					150	680	442.8
					150	690	444.6
					150	700	446.4
					150	710	448.2
					150	720	450
					150	730	451.8
					150	740	451.8
					150	750	451.8
					150	760	451.8
					150	770	451.8
					150	780	451.8
					150	790	451.8
					250	10	5.4
					250	20	16.2
					250	30	21.6
					250	40	27
					250	50	32.4
					250	60	39.6
					250	70	45
					250	80	52.2
					250	90	59.4
					250	100	64.8
					250	110	72
					250	120	79.2
					250	130	86.4
					250	140	93.6
					250	150	102.6
					250	160	111.6
					250	170	115.2
					250	180	122.4
					250	190	129.6
					250	200	136.8
					250	210	144
					250	220	149.4
					250	230	156.6
					250	240	163.8
					250	250	171
					250	260	178.2
					250	270	185.4
					250	280	192.6
					250	290	201.6
					250	300	210.6
					250	310	219.6
					250	320	228.6
					250	330	237.6
					250	340	244.8
					250	350	252
					250	360	259.2
					250	370	268.2
					250	380	275.4
					250	390	282.6
					250	400	289.8
					250	410	298.8
					250	420	306
					250	430	313.2
					250	440	320.4
					250	450	327.6
					250	460	334.8
					250	470	342
					250	480	349.2
					250	490	356.4
					250	500	363.6
					250	510	370.8
					250	520	378
					250	530	387
					250	540	394.2
					250	550	401.4
					250	560	410.4
					250	570	417.6
					250	580	426.6
					250	590	433.8
					250	600	441
					250	610	450
					250	620	457.2
					250	630	462.6
					250	640	469.8
					250	650	477
					250	660	484.2
					250	670	493.2
					250	680	500.4
					250	690	507.6
					250	700	513
					250	710	522
					250	720	529.2
					250	730	536.4
					250	740	543.6
					250	750	550.8
					250	760	554.4
					250	770	554.4
					250	780	554.4
					250	790	554.4
					250	800	554.4
					250	810	554.4
					250	820	554.4
					250	830	554.4
					250	840	554.4
					250	850	554.4
					250	860	554.4
					250	870	554.4
					250	880	554.4
					250	890	554.4
					250	900	554.4
