# Supplementary material for: A deep learning-based predictive simulator for the optimization of ultrashort pulse laser drilling
Source: Commun Eng. 2023 Jan 7;2:1. doi: 10.1038/s44172-022-00048-x (PMC10956000; doi:10.1038/s44172-022-00048-x)
Supplement: Supplementary file 9 — Supplementary Data 2 [file 44172_2022_48_MOESM9_ESM.csv]

Experimental data (red points)				Simulation results (blue points)
depth(pixels)	depth(um)	energy (uJ)		depth(pixels)	depth(um)	energy(uJ)
0	0	70		1	1.8	167
0	0	140		1	1.8	200
0	0	210		1	1.8	210
0	0	420		1	1.8	220
0	0	560		1	1.8	230
0	0	630		1	1.8	240
0	0	700		1	1.8	250
0	0	770		1	1.8	260
0	0	90		1	1.8	270
0	0	180		1	1.8	280
0	0	270		1	1.8	290
0	0	450		1	1.8	300
0	0	170		1	1.8	310
0	0	340		1	1.8	320
0	0	230		1	1.8	330
0	0	920		1	1.8	340
0	0	1150		1	1.8	350
1	1.8	10		1	1.8	360
1	1.8	20		1	1.8	370
1	1.8	30		1	1.8	380
1	1.8	40		1	1.8	390
1	1.8	50		1	1.8	400
1	1.8	60		1	1.8	410
1	1.8	70		1	1.8	420
1	1.8	80		1	1.8	430
1	1.8	90		1	1.8	440
1	1.8	100		1	1.8	450
1	1.8	110		1	1.8	460
1	1.8	120		1	1.8	470
1	1.8	130		1	1.8	480
1	1.8	140		1	1.8	490
1	1.8	150		1	1.8	500
1	1.8	160		1	1.8	510
1	1.8	170		1	1.8	520
1	1.8	180		1	1.8	530
1	1.8	190		1	1.8	540
1	1.8	200		1	1.8	550
1	1.8	210		1	1.8	560
1	1.8	220		1	1.8	570
1	1.8	230		2	3.6	502
1	1.8	260		2	3.6	600
1	1.8	280		2	3.6	1050
1	1.8	290		2	3.6	1080
1	1.8	300		2	3.6	1110
1	1.8	310		2	3.6	800
1	1.8	320		2	3.6	820
1	1.8	330		2	3.6	580
1	1.8	340		2	3.6	590
1	1.8	350		2	3.6	600
1	1.8	20		2	3.6	610
1	1.8	40		2	3.6	620
1	1.8	60		2	3.6	630
1	1.8	80		2	3.6	640
1	1.8	100		2	3.6	650
1	1.8	120		2	3.6	660
1	1.8	140		2	3.6	670
1	1.8	160		2	3.6	680
1	1.8	180		2	3.6	690
1	1.8	200		2	3.6	700
1	1.8	220		2	3.6	710
1	1.8	240		2	3.6	720
1	1.8	260		2	3.6	730
1	1.8	280		2	3.6	740
1	1.8	300		2	3.6	750
1	1.8	320		2	3.6	760
1	1.8	340		2	3.6	770
1	1.8	360		2	3.6	780
1	1.8	380		2	3.6	790
1	1.8	60		2	3.6	800
1	1.8	90		3	5.4	669
1	1.8	120		3	5.4	1874
1	1.8	150		3	5.4	2332
1	1.8	180		3	5.4	2500
1	1.8	210		3	5.4	800
1	1.8	240		3	5.4	840
1	1.8	270		3	5.4	880
1	1.8	300		3	5.4	920
1	1.8	80		3	5.4	960
1	1.8	120		3	5.4	1000
1	1.8	200		3	5.4	1040
1	1.8	280		3	5.4	1080
1	1.8	50		3	5.4	1120
1	1.8	100		3	5.4	1160
1	1.8	150		3	5.4	990
1	1.8	200		3	5.4	1020
1	1.8	250		3	5.4	1140
1	1.8	300		3	5.4	1170
1	1.8	350		3	5.4	840
1	1.8	400		3	5.4	860
1	1.8	450		3	5.4	880
1	1.8	500		3	5.4	900
1	1.8	550		3	5.4	920
1	1.8	600		3	5.4	940
1	1.8	700		3	5.4	960
1	1.8	280		3	5.4	810
1	1.8	350		3	5.4	820
1	1.8	490		3	5.4	830
1	1.8	840		3	5.4	840
1	1.8	910		3	5.4	850
1	1.8	160		3	5.4	860
1	1.8	360		3	5.4	870
1	1.8	540		3	5.4	880
1	1.8	630		3	5.4	890
1	1.8	720		3	5.4	900
1	1.8	810		3	5.4	910
1	1.8	900		3	5.4	920
1	1.8	100		3	5.4	930
1	1.8	200		3	5.4	940
1	1.8	400		3	5.4	950
1	1.8	500		3	5.4	960
1	1.8	600		3	5.4	970
1	1.8	110		3	5.4	980
1	1.8	220		3	5.4	990
1	1.8	330		3	5.4	1000
1	1.8	660		3	5.4	1010
1	1.8	120		3	5.4	1650
1	1.8	240		3	5.4	1660
1	1.8	360		3	5.4	1670
1	1.8	480		3	5.4	1680
1	1.8	600		3	5.4	1690
1	1.8	720		3	5.4	1700
1	1.8	130		3	5.4	1710
1	1.8	520		3	5.4	1720
1	1.8	650		3	5.4	1730
1	1.8	910		3	5.4	1740
1	1.8	140		3	5.4	1750
1	1.8	560		3	5.4	1760
1	1.8	150		3	5.4	1770
1	1.8	300		3	5.4	1780
1	1.8	450		3	5.4	1790
1	1.8	750		3	5.4	1800
1	1.8	160		3	5.4	1810
1	1.8	320		3	5.4	1820
1	1.8	480		3	5.4	1830
1	1.8	640		3	5.4	1840
1	1.8	510		3	5.4	1850
1	1.8	680		3	5.4	1860
1	1.8	850		3	5.4	1870
1	1.8	1020		3	5.4	1880
1	1.8	1190		3	5.4	1890
1	1.8	180		3	5.4	1900
1	1.8	360		3	5.4	1910
1	1.8	540		3	5.4	1920
1	1.8	720		3	5.4	1930
1	1.8	900		3	5.4	1940
1	1.8	1080		3	5.4	1950
1	1.8	1260		3	5.4	1960
1	1.8	190		3	5.4	1970
1	1.8	380		3	5.4	1990
1	1.8	570		3	5.4	2000
1	1.8	760		3	5.4	2010
1	1.8	950		3	5.4	2020
1	1.8	1140		3	5.4	2030
1	1.8	1330		3	5.4	2040
1	1.8	1520		3	5.4	2050
1	1.8	1710		3	5.4	2060
1	1.8	1900		3	5.4	2070
1	1.8	400		3	5.4	2080
1	1.8	1000		3	5.4	2090
1	1.8	210		3	5.4	2100
1	1.8	420		3	5.4	2110
1	1.8	630		3	5.4	2120
1	1.8	840		3	5.4	2130
1	1.8	1050		3	5.4	2140
1	1.8	440		3	5.4	2150
1	1.8	880		3	5.4	2160
1	1.8	460		3	5.4	2170
1	1.8	690		3	5.4	2180
1	1.8	1380		3	5.4	2190
1	1.8	1610		3	5.4	2200
1	1.8	1840		3	5.4	2210
1	1.8	2070		3	5.4	2220
1	1.8	240		3	5.4	2230
1	1.8	480		3	5.4	2240
1	1.8	720		3	5.4	2250
1	1.8	960		3	5.4	2260
1	1.8	1680		3	5.4	2270
1	1.8	250		3	5.4	2280
1	1.8	500		3	5.4	2290
1	1.8	750		3	5.4	2300
1	1.8	1000		3	5.4	2310
1	1.8	1250		3	5.4	2320
1	1.8	1500		3	5.4	2330
1	1.8	1750		3	5.4	2340
1	1.8	2000		3	5.4	2350
2	3.6	240		3	5.4	2360
2	3.6	250		3	5.4	2370
2	3.6	270		3	5.4	2380
2	3.6	360		3	5.4	2390
2	3.6	370		3	5.4	2400
2	3.6	380		3	5.4	2410
2	3.6	390		3	5.4	2420
2	3.6	400		3	5.4	2430
2	3.6	410		3	5.4	2440
2	3.6	420		3	5.4	2450
2	3.6	430		3	5.4	2460
2	3.6	400		3	5.4	2470
2	3.6	420		3	5.4	2480
2	3.6	440		3	5.4	2490
2	3.6	460		3	5.4	2500
2	3.6	480		4	7.2	837
2	3.6	30		4	7.2	1249
2	3.6	330		4	7.2	1050
2	3.6	360		4	7.2	1100
2	3.6	390		4	7.2	1200
2	3.6	420		4	7.2	930
2	3.6	40		4	7.2	960
2	3.6	160		4	7.2	1480
2	3.6	240		4	7.2	980
2	3.6	320		4	7.2	1000
2	3.6	360		4	7.2	1020
2	3.6	400		4	7.2	1040
2	3.6	440		4	7.2	1060
2	3.6	650		4	7.2	1080
2	3.6	750		4	7.2	1100
2	3.6	800		4	7.2	1120
2	3.6	850		4	7.2	1140
2	3.6	60		4	7.2	1020
2	3.6	120		4	7.2	1030
2	3.6	180		4	7.2	1040
2	3.6	240		4	7.2	1050
2	3.6	300		4	7.2	1060
2	3.6	360		4	7.2	1070
2	3.6	420		4	7.2	1080
2	3.6	480		4	7.2	1090
2	3.6	540		4	7.2	1100
2	3.6	80		4	7.2	1110
2	3.6	240		4	7.2	1120
2	3.6	320		4	7.2	1130
2	3.6	400		4	7.2	1140
2	3.6	480		4	7.2	1150
2	3.6	560		4	7.2	1160
2	3.6	640		4	7.2	1170
2	3.6	720		4	7.2	1180
2	3.6	990		4	7.2	1190
2	3.6	300		4	7.2	1200
2	3.6	700		4	7.2	1210
2	3.6	800		4	7.2	1220
2	3.6	900		4	7.2	1230
2	3.6	440		4	7.2	1240
2	3.6	550		4	7.2	1250
2	3.6	770		4	7.2	1260
2	3.6	880		4	7.2	1270
2	3.6	990		4	7.2	1280
2	3.6	1100		4	7.2	1290
2	3.6	840		4	7.2	1300
2	3.6	960		4	7.2	1310
2	3.6	260		4	7.2	1320
2	3.6	390		4	7.2	1330
2	3.6	780		4	7.2	1340
2	3.6	1040		4	7.2	1350
2	3.6	1170		4	7.2	1360
2	3.6	280		4	7.2	1370
2	3.6	420		4	7.2	1380
2	3.6	700		4	7.2	1390
2	3.6	840		4	7.2	1400
2	3.6	1120		4	7.2	1410
2	3.6	600		4	7.2	1420
2	3.6	900		4	7.2	1430
2	3.6	1050		4	7.2	1440
2	3.6	1200		4	7.2	1450
2	3.6	800		4	7.2	1460
2	3.6	960		4	7.2	1470
2	3.6	1120		4	7.2	1480
2	3.6	1280		4	7.2	1490
2	3.6	1600		4	7.2	1500
2	3.6	1360		4	7.2	1510
2	3.6	1530		4	7.2	1520
2	3.6	1700		4	7.2	1530
2	3.6	1440		4	7.2	1540
2	3.6	1620		4	7.2	1550
2	3.6	2090		4	7.2	1560
2	3.6	200		4	7.2	1570
2	3.6	600		4	7.2	1580
2	3.6	800		4	7.2	1590
2	3.6	1200		4	7.2	1600
2	3.6	1400		4	7.2	1610
2	3.6	1600		4	7.2	1620
2	3.6	1800		4	7.2	1630
2	3.6	2000		4	7.2	1640
2	3.6	1260		4	7.2	1980
2	3.6	1470		5	9	1000
2	3.6	1680		5	9	1260
2	3.6	1890		5	9	1320
2	3.6	220		5	9	1150
2	3.6	660		5	9	1200
2	3.6	1100		5	9	1250
2	3.6	1320		5	9	1300
2	3.6	1540		5	9	1350
2	3.6	1760		5	9	1400
2	3.6	1980		5	9	1450
2	3.6	2200		5	9	1240
2	3.6	2420		5	9	1280
2	3.6	2300		5	9	1320
2	3.6	2530		5	9	1360
2	3.6	2760		5	9	1400
2	3.6	1200		5	9	1440
2	3.6	1440		5	9	1520
2	3.6	2250		5	9	1560
3	5.4	440		5	9	1200
3	5.4	450		5	9	1230
3	5.4	460		5	9	1260
3	5.4	470		5	9	1160
3	5.4	480		5	9	1180
3	5.4	490		5	9	1200
3	5.4	500		5	9	1220
3	5.4	510		5	9	1240
3	5.4	520		6	10.8	1004
3	5.4	530		6	10.8	1249
3	5.4	540		6	10.8	1200
3	5.4	560		6	10.8	1380
3	5.4	500		6	10.8	1440
3	5.4	520		6	10.8	1500
3	5.4	540		6	10.8	1620
3	5.4	560		6	10.8	1500
3	5.4	580		6	10.8	1850
3	5.4	600		6	10.8	1290
3	5.4	620		6	10.8	1320
3	5.4	450		6	10.8	1350
3	5.4	480		6	10.8	1380
3	5.4	510		6	10.8	1410
3	5.4	540		6	10.8	1440
3	5.4	570		6	10.8	1470
3	5.4	480		6	10.8	1500
3	5.4	520		6	10.8	1530
3	5.4	560		6	10.8	1560
3	5.4	900		6	10.8	1590
3	5.4	600		6	10.8	1620
3	5.4	660		6	10.8	1650
3	5.4	720		6	10.8	1680
3	5.4	980		6	10.8	1710
3	5.4	1050		6	10.8	1260
3	5.4	800		6	10.8	1280
3	5.4	880		6	10.8	1300
3	5.4	1080		6	10.8	1320
3	5.4	1170		6	10.8	1340
3	5.4	1000		6	10.8	1360
3	5.4	1100		6	10.8	1380
3	5.4	1300		6	10.8	1400
3	5.4	1430		6	10.8	1420
3	5.4	980		6	10.8	1440
3	5.4	1260		6	10.8	1460
3	5.4	1400		6	10.8	1480
3	5.4	1540		6	10.8	1500
3	5.4	1440		6	10.8	1520
3	5.4	1760		6	10.8	1540
3	5.4	1870		6	10.8	1560
3	5.4	1800		6	10.8	1580
3	5.4	1980		6	10.8	1600
3	5.4	2280		6	10.8	1620
3	5.4	2470		6	10.8	1640
3	5.4	2200		6	10.8	1660
3	5.4	2400		6	10.8	1680
3	5.4	2100		6	10.8	1700
3	5.4	2310		6	10.8	1720
3	5.4	2520		6	10.8	1740
3	5.4	2640		6	10.8	1760
3	5.4	1920		6	10.8	1780
3	5.4	2160		6	10.8	1800
3	5.4	2400		6	10.8	1820
3	5.4	2640		6	10.8	1840
3	5.4	2500		6	10.8	1860
3	5.4	2750		6	10.8	1880
4	7.2	550		7	12.6	1470
4	7.2	570		7	12.6	1540
4	7.2	580		7	12.6	1560
4	7.2	590		7	12.6	1680
4	7.2	600		7	12.6	1740
4	7.2	610		7	12.6	1800
4	7.2	620		7	12.6	1550
4	7.2	630		7	12.6	1600
4	7.2	650		7	12.6	1650
4	7.2	640		7	12.6	1700
4	7.2	660		7	12.6	1750
4	7.2	680		7	12.6	1800
4	7.2	700		7	12.6	1600
4	7.2	720		7	12.6	1640
4	7.2	740		7	12.6	1740
4	7.2	600		7	12.6	1770
4	7.2	630		7	12.6	1800
4	7.2	660		7	12.6	1830
4	7.2	690		7	12.6	1860
4	7.2	720		7	12.6	1900
4	7.2	600		7	12.6	1920
4	7.2	640		7	12.6	1940
4	7.2	680		7	12.6	1960
4	7.2	720		7	12.6	1980
4	7.2	760		7	12.6	4060
4	7.2	950		7	12.6	4140
4	7.2	1000		8	14.4	1172
4	7.2	1050		8	14.4	1874
4	7.2	1100		8	14.4	3749
4	7.2	1150		8	14.4	1400
4	7.2	780		8	14.4	1610
4	7.2	840		8	14.4	1680
4	7.2	1190		8	14.4	1750
4	7.2	1260		8	14.4	1900
4	7.2	1330		8	14.4	1950
4	7.2	960		8	14.4	1680
4	7.2	1040		8	14.4	1800
4	7.2	1120		8	14.4	2120
4	7.2	1260		8	14.4	1890
4	7.2	1350		8	14.4	1920
4	7.2	1200		8	14.4	1950
4	7.2	1300		8	14.4	1980
4	7.2	1400		8	14.4	2010
4	7.2	1210		8	14.4	2040
4	7.2	1320		8	14.4	2070
4	7.2	1430		8	14.4	2100
4	7.2	1540		8	14.4	2130
4	7.2	1080		8	14.4	2160
4	7.2	1560		8	14.4	2190
4	7.2	1680		8	14.4	2220
4	7.2	1920		8	14.4	2250
4	7.2	2080		8	14.4	2280
4	7.2	2040		8	14.4	2310
4	7.2	2210		8	14.4	2340
4	7.2	2380		8	14.4	2000
4	7.2	2160		8	14.4	2020
4	7.2	2340		8	14.4	2040
4	7.2	2520		8	14.4	2060
4	7.2	2660		8	14.4	2080
4	7.2	2850		8	14.4	2100
4	7.2	3040		8	14.4	2120
4	7.2	2600		8	14.4	2140
4	7.2	2800		8	14.4	2160
4	7.2	3000		8	14.4	2180
4	7.2	2730		8	14.4	2300
4	7.2	2860		8	14.4	2320
4	7.2	3080		8	14.4	2340
4	7.2	2990		8	14.4	2360
4	7.2	2880		8	14.4	2380
5	9	640		8	14.4	2680
5	9	660		8	14.4	2700
5	9	670		8	14.4	2720
5	9	680		8	14.4	2740
5	9	690		8	14.4	2760
5	9	700		8	14.4	2780
5	9	710		8	14.4	2800
5	9	720		8	14.4	2820
5	9	730		8	14.4	2840
5	9	740		8	14.4	2860
5	9	750		8	14.4	2880
5	9	780		8	14.4	2900
5	9	760		8	14.4	2920
5	9	780		8	14.4	2940
5	9	800		8	14.4	3240
5	9	820		8	14.4	3300
5	9	840		8	14.4	3320
5	9	860		8	14.4	3340
5	9	880		8	14.4	3360
5	9	750		8	14.4	3380
5	9	780		8	14.4	3400
5	9	810		8	14.4	3420
5	9	800		8	14.4	3440
5	9	840		8	14.4	3460
5	9	880		8	14.4	3480
5	9	920		8	14.4	3500
5	9	1200		8	14.4	3520
5	9	1250		8	14.4	3540
5	9	1300		8	14.4	3560
5	9	1350		8	14.4	3580
5	9	900		8	14.4	3600
5	9	960		8	14.4	3620
5	9	1020		8	14.4	3640
5	9	1080		8	14.4	3660
5	9	1140		8	14.4	3680
5	9	1470		8	14.4	3700
5	9	1540		8	14.4	3720
5	9	1680		8	14.4	3740
5	9	1750		8	14.4	3760
5	9	1200		8	14.4	3780
5	9	1280		8	14.4	3800
5	9	1440		8	14.4	3820
5	9	1500		8	14.4	3840
5	9	1600		8	14.4	3860
5	9	1650		8	14.4	3880
5	9	1760		8	14.4	3900
5	9	1560		8	14.4	3920
5	9	2240		8	14.4	3940
5	9	2400		8	14.4	3960
5	9	2550		8	14.4	3980
5	9	2700		8	14.4	4000
5	9	3230		8	14.4	4020
5	9	3420		8	14.4	4040
5	9	3200		8	14.4	4080
5	9	3400		8	14.4	4100
5	9	2940		8	14.4	4120
5	9	3150		8	14.4	4160
5	9	3520		8	14.4	4180
5	9	3120		8	14.4	4200
5	9	3360		8	14.4	4220
5	9	3600		8	14.4	4240
5	9	3000		8	14.4	4260
5	9	3250		8	14.4	4280
6	10.8	760		8	14.4	4300
6	10.8	770		8	14.4	4320
6	10.8	790		8	14.4	4340
6	10.8	800		8	14.4	4360
6	10.8	810		8	14.4	4380
6	10.8	820		8	14.4	4400
6	10.8	830		8	14.4	4420
6	10.8	840		8	14.4	4440
6	10.8	850		8	14.4	4460
6	10.8	860		8	14.4	4480
6	10.8	870		8	14.4	4500
6	10.8	880		8	14.4	4980
6	10.8	890		9	16.2	1339
6	10.8	900		9	16.2	2499
6	10.8	910		9	16.2	4665
6	10.8	920		9	16.2	5000
6	10.8	930		9	16.2	1680
6	10.8	940		9	16.2	1760
6	10.8	950		9	16.2	1820
6	10.8	960		9	16.2	1890
6	10.8	970		9	16.2	1960
6	10.8	980		9	16.2	2030
6	10.8	990		9	16.2	2100
6	10.8	1000		9	16.2	1860
6	10.8	1010		9	16.2	1980
6	10.8	1020		9	16.2	2040
6	10.8	1030		9	16.2	2220
6	10.8	1040		9	16.2	1720
6	10.8	1070		9	16.2	1760
6	10.8	1090		9	16.2	1840
6	10.8	1100		9	16.2	1880
6	10.8	1140		9	16.2	1920
6	10.8	1170		9	16.2	1960
6	10.8	1180		9	16.2	2000
6	10.8	1210		9	16.2	2040
6	10.8	1240		9	16.2	2080
6	10.8	1270		9	16.2	2160
6	10.8	1280		9	16.2	2200
6	10.8	900		9	16.2	2240
6	10.8	920		9	16.2	2280
6	10.8	940		9	16.2	2370
6	10.8	960		9	16.2	2400
6	10.8	980		9	16.2	2430
6	10.8	1000		9	16.2	2200
6	10.8	1020		9	16.2	2220
6	10.8	840		9	16.2	2240
6	10.8	870		9	16.2	2260
6	10.8	900		9	16.2	2280
6	10.8	930		9	16.2	2400
6	10.8	960		9	16.2	2420
6	10.8	960		9	16.2	2440
6	10.8	1000		9	16.2	2460
6	10.8	1040		9	16.2	2480
6	10.8	1080		9	16.2	2500
6	10.8	1120		9	16.2	2520
6	10.8	1400		9	16.2	2540
6	10.8	1450		9	16.2	2560
6	10.8	1500		9	16.2	2580
6	10.8	1550		9	16.2	2600
6	10.8	1600		9	16.2	2620
6	10.8	1200		9	16.2	2640
6	10.8	1260		9	16.2	2660
6	10.8	1320		9	16.2	2960
6	10.8	1890		9	16.2	2980
6	10.8	1960		9	16.2	3000
6	10.8	1360		9	16.2	3020
6	10.8	1440		9	16.2	3040
6	10.8	1520		9	16.2	3060
6	10.8	1600		9	16.2	3080
6	10.8	1530		9	16.2	3100
6	10.8	1620		9	16.2	3120
6	10.8	1710		9	16.2	3140
6	10.8	1700		9	16.2	3160
6	10.8	1800		9	16.2	3180
6	10.8	1870		9	16.2	3200
6	10.8	1980		9	16.2	3220
6	10.8	2100		9	16.2	3260
6	10.8	2560		9	16.2	3280
6	10.8	2720		9	16.2	4520
6	10.8	2720		9	16.2	4540
6	10.8	2880		9	16.2	4560
6	10.8	3240		9	16.2	4580
6	10.8	3610		9	16.2	4600
6	10.8	3360		9	16.2	4620
6	10.8	3740		9	16.2	4640
6	10.8	3960		9	16.2	4660
6	10.8	4180		9	16.2	4680
6	10.8	3220		9	16.2	4700
6	10.8	3910		9	16.2	4720
6	10.8	3840		9	16.2	4740
6	10.8	3500		9	16.2	4760
6	10.8	4000		9	16.2	4780
7	12.6	1050		9	16.2	4800
7	12.6	1060		9	16.2	4860
7	12.6	1080		9	16.2	4880
7	12.6	1110		9	16.2	4900
7	12.6	1120		9	16.2	4920
7	12.6	1130		9	16.2	4940
7	12.6	1150		9	16.2	4960
7	12.6	1160		9	16.2	5000
7	12.6	1190		10	18	2499
7	12.6	1200		10	18	1600
7	12.6	1220		10	18	1840
7	12.6	1230		10	18	1920
7	12.6	1250		10	18	2000
7	12.6	1260		10	18	1920
7	12.6	1290		10	18	2100
7	12.6	1300		10	18	2160
7	12.6	1310		10	18	2280
7	12.6	1320		10	18	2340
7	12.6	1330		10	18	2000
7	12.6	1340		10	18	2050
7	12.6	1350		10	18	2250
7	12.6	1360		10	18	2320
7	12.6	1370		10	18	2360
7	12.6	1380		10	18	2400
7	12.6	1390		10	18	2440
7	12.6	1400		10	18	2480
7	12.6	1410		10	18	2520
7	12.6	1420		10	18	2560
7	12.6	1430		10	18	2600
7	12.6	1440		10	18	2960
7	12.6	1450		10	18	2460
7	12.6	1460		10	18	2490
7	12.6	1470		10	18	2520
7	12.6	1480		10	18	2550
7	12.6	1490		10	18	2580
7	12.6	1510		10	18	2610
7	12.6	1520		10	18	2640
7	12.6	1540		10	18	2670
7	12.6	1550		10	18	2700
7	12.6	1040		10	18	2730
7	12.6	1060		10	18	2760
7	12.6	1080		10	18	2790
7	12.6	1100		10	18	2820
7	12.6	990		10	18	2850
7	12.6	1020		10	18	2880
7	12.6	1050		10	18	2910
7	12.6	1080		10	18	2940
7	12.6	1160		10	18	2970
7	12.6	1200		10	18	3000
7	12.6	1650		10	18	3210
7	12.6	1700		10	18	3240
7	12.6	1380		10	18	3270
7	12.6	1440		10	18	4820
7	12.6	1820		10	18	4840
7	12.6	2100		11	19.8	1507
7	12.6	2240		11	19.8	5624
7	12.6	1680		11	19.8	1890
7	12.6	1760		11	19.8	1980
7	12.6	1800		11	19.8	2080
7	12.6	1890		11	19.8	2160
7	12.6	1980		11	19.8	2240
7	12.6	2070		11	19.8	2320
7	12.6	1900		11	19.8	2400
7	12.6	2000		11	19.8	2170
7	12.6	2100		11	19.8	2380
7	12.6	2090		11	19.8	2590
7	12.6	2200		11	19.8	2100
7	12.6	2310		11	19.8	2150
7	12.6	1920		11	19.8	2200
7	12.6	2040		11	19.8	2300
7	12.6	2340		11	19.8	2350
7	12.6	2380		11	19.8	2400
7	12.6	2520		11	19.8	2450
7	12.6	2880		11	19.8	2500
7	12.6	2890		11	19.8	2550
7	12.6	3060		11	19.8	2600
7	12.6	3230		11	19.8	2650
7	12.6	3060		11	19.8	2700
7	12.6	3420		11	19.8	2750
7	12.6	3800		11	19.8	2640
7	12.6	3990		11	19.8	2680
7	12.6	3800		11	19.8	2720
7	12.6	3570		11	19.8	2760
7	12.6	4400		11	19.8	2800
7	12.6	4620		11	19.8	2840
7	12.6	4840		11	19.8	2880
7	12.6	4370		11	19.8	2920
7	12.6	4600		11	19.8	3000
7	12.6	4080		11	19.8	3040
7	12.6	4320		11	19.8	3080
7	12.6	3750		11	19.8	3120
7	12.6	4250		11	19.8	3160
7	12.6	4500		11	19.8	3030
8	14.4	1500		11	19.8	3060
8	14.4	1530		11	19.8	3090
8	14.4	1560		11	19.8	3120
8	14.4	1570		11	19.8	3150
8	14.4	1580		11	19.8	3180
8	14.4	1590		11	19.8	3300
8	14.4	1600		11	19.8	3330
8	14.4	1610		11	19.8	3360
8	14.4	1620		11	19.8	3390
8	14.4	1630		11	19.8	3420
8	14.4	1640		11	19.8	3450
8	14.4	1650		11	19.8	3480
8	14.4	1660		11	19.8	3510
8	14.4	1670		11	19.8	3540
8	14.4	1680		11	19.8	3570
8	14.4	1690		11	19.8	3600
8	14.4	1700		11	19.8	3630
8	14.4	1710		11	19.8	3660
8	14.4	1720		11	19.8	3690
8	14.4	1730		11	19.8	3720
8	14.4	1740		11	19.8	3750
8	14.4	1750		11	19.8	3780
8	14.4	1760		11	19.8	3810
8	14.4	1770		11	19.8	3840
8	14.4	1780		11	19.8	3870
8	14.4	1790		11	19.8	3900
8	14.4	1800		11	19.8	3930
8	14.4	1810		11	19.8	3960
8	14.4	1820		11	19.8	3990
8	14.4	1830		11	19.8	4020
8	14.4	1840		11	19.8	4050
8	14.4	1850		11	19.8	4080
8	14.4	1860		11	19.8	4110
8	14.4	1870		11	19.8	4140
8	14.4	1880		11	19.8	4170
8	14.4	1890		11	19.8	4200
8	14.4	1900		11	19.8	4230
8	14.4	1910		11	19.8	4260
8	14.4	1920		11	19.8	4290
8	14.4	1930		11	19.8	4320
8	14.4	1940		11	19.8	4350
8	14.4	1950		11	19.8	4380
8	14.4	1960		11	19.8	4410
8	14.4	1970		11	19.8	4860
8	14.4	1980		11	19.8	4950
8	14.4	1990		11	19.8	4980
8	14.4	2000		11	19.8	5010
8	14.4	2010		11	19.8	5040
8	14.4	2020		11	19.8	5070
8	14.4	2030		11	19.8	5100
8	14.4	2040		11	19.8	5130
8	14.4	2050		11	19.8	5160
8	14.4	2060		11	19.8	5190
8	14.4	2070		11	19.8	5220
8	14.4	2080		11	19.8	5250
8	14.4	2090		11	19.8	5280
8	14.4	2100		11	19.8	5310
8	14.4	2110		11	19.8	5340
8	14.4	2120		11	19.8	5370
8	14.4	2130		11	19.8	5400
8	14.4	2140		11	19.8	5430
8	14.4	2150		11	19.8	5460
8	14.4	2160		11	19.8	5490
8	14.4	2170		11	19.8	5520
8	14.4	2180		11	19.8	5550
8	14.4	1120		11	19.8	5580
8	14.4	1140		11	19.8	5610
8	14.4	1160		11	19.8	5640
8	14.4	1180		11	19.8	5670
8	14.4	1200		11	19.8	5700
8	14.4	1220		11	19.8	5730
8	14.4	1240		11	19.8	5760
8	14.4	1260		11	19.8	5940
8	14.4	1110		11	19.8	6090
8	14.4	1140		11	19.8	6120
8	14.4	1170		11	19.8	6150
8	14.4	1200		11	19.8	6180
8	14.4	1230		11	19.8	6210
8	14.4	1240		12	21.6	3749
8	14.4	1280		12	21.6	7500
8	14.4	1320		12	21.6	1800
8	14.4	1360		12	21.6	2100
8	14.4	1400		12	21.6	2070
8	14.4	1750		12	21.6	2160
8	14.4	1800		12	21.6	2240
8	14.4	1850		12	21.6	2310
8	14.4	1900		12	21.6	2450
8	14.4	1950		12	21.6	2520
8	14.4	1500		12	21.6	2400
8	14.4	1560		12	21.6	2460
8	14.4	1680		12	21.6	2520
8	14.4	2030		12	21.6	2700
8	14.4	2170		12	21.6	2800
8	14.4	2310		12	21.6	2850
8	14.4	2450		12	21.6	2900
8	14.4	1840		12	21.6	2950
8	14.4	1920		12	21.6	3000
8	14.4	2000		12	21.6	3050
8	14.4	2080		12	21.6	3100
8	14.4	2160		12	21.6	3200
8	14.4	2250		12	21.6	3240
8	14.4	2340		12	21.6	3360
8	14.4	2430		12	21.6	3400
8	14.4	2520		12	21.6	3520
8	14.4	2610		12	21.6	3560
8	14.4	2200		12	21.6	3600
8	14.4	2300		12	21.6	3640
8	14.4	2500		12	21.6	4440
8	14.4	2600		12	21.6	4470
8	14.4	2530		12	21.6	4500
8	14.4	2160		12	21.6	4530
8	14.4	2280		12	21.6	4560
8	14.4	2470		12	21.6	4590
8	14.4	2600		12	21.6	4620
8	14.4	2730		12	21.6	4650
8	14.4	2940		12	21.6	4680
8	14.4	3040		12	21.6	4710
8	14.4	3200		12	21.6	4740
8	14.4	3570		12	21.6	4770
8	14.4	4180		12	21.6	4800
8	14.4	4000		12	21.6	4830
8	14.4	4200		12	21.6	4890
8	14.4	4140		12	21.6	4920
8	14.4	4560		12	21.6	5790
8	14.4	4800		12	21.6	5820
8	14.4	4750		12	21.6	5850
8	14.4	5000		12	21.6	5880
9	16.2	1280		12	21.6	5910
9	16.2	1300		12	21.6	6240
9	16.2	1320		12	21.6	6300
9	16.2	1340		12	21.6	6330
9	16.2	1360		12	21.6	6360
9	16.2	1380		12	21.6	6390
9	16.2	1260		12	21.6	6420
9	16.2	1290		12	21.6	6450
9	16.2	1320		12	21.6	6480
9	16.2	1350		12	21.6	6510
9	16.2	1380		12	21.6	6540
9	16.2	1440		12	21.6	6570
9	16.2	1480		12	21.6	6600
9	16.2	1520		12	21.6	6630
9	16.2	2050		12	21.6	6660
9	16.2	2100		12	21.6	6690
9	16.2	1740		12	21.6	6720
9	16.2	1920		12	21.6	7350
9	16.2	1610		12	21.6	7380
9	16.2	2380		12	21.6	7410
9	16.2	2520		12	21.6	7440
9	16.2	2590		12	21.6	7470
9	16.2	2660		12	21.6	7500
9	16.2	2730		13	23.4	1674
9	16.2	2160		13	23.4	3124
9	16.2	2240		13	23.4	6997
9	16.2	2700		13	23.4	2310
9	16.2	2790		13	23.4	2250
9	16.2	2400		13	23.4	2340
9	16.2	2700		13	23.4	2430
9	16.2	2420		13	23.4	2520
9	16.2	2640		13	23.4	2610
9	16.2	2860		13	23.4	2480
9	16.2	2400		13	23.4	2960
9	16.2	2520		13	23.4	2660
9	16.2	2760		13	23.4	2730
9	16.2	2880		13	23.4	2580
9	16.2	3000		13	23.4	2760
9	16.2	2860		13	23.4	2820
9	16.2	3120		13	23.4	2880
9	16.2	3520		13	23.4	3150
9	16.2	3680		13	23.4	3200
9	16.2	3960		13	23.4	3250
9	16.2	4370		13	23.4	3700
9	16.2	4560		13	23.4	3280
9	16.2	5280		13	23.4	3320
9	16.2	3680		13	23.4	3440
9	16.2	4830		13	23.4	3480
9	16.2	5060		13	23.4	3680
9	16.2	5290		13	23.4	3720
9	16.2	5040		13	23.4	3760
9	16.2	5250		13	23.4	3800
9	16.2	5500		13	23.4	3840
10	18	1400		13	23.4	3880
10	18	1420		13	23.4	3920
10	18	1440		13	23.4	3960
10	18	1460		13	23.4	4000
10	18	1410		13	23.4	4240
10	18	1440		13	23.4	4280
10	18	1470		13	23.4	4600
10	18	1500		13	23.4	4880
10	18	1530		13	23.4	4920
10	18	1560		13	23.4	7920
10	18	1560		13	23.4	5970
10	18	1600		13	23.4	6000
10	18	1640		13	23.4	6030
10	18	2000		13	23.4	6060
10	18	2250		13	23.4	6270
10	18	1860		13	23.4	6750
10	18	1980		13	23.4	6780
10	18	2040		13	23.4	6810
10	18	2100		13	23.4	6840
10	18	2160		13	23.4	6870
10	18	2220		13	23.4	6900
10	18	2280		13	23.4	6930
10	18	1120		13	23.4	6960
10	18	2800		13	23.4	6990
10	18	2870		13	23.4	7020
10	18	2940		13	23.4	7050
10	18	3010		13	23.4	7080
10	18	2320		13	23.4	7110
10	18	2400		13	23.4	7140
10	18	2560		13	23.4	7170
10	18	2640		13	23.4	7200
10	18	2720		13	23.4	7230
10	18	2880		13	23.4	7260
10	18	2970		13	23.4	7290
10	18	3060		13	23.4	7320
10	18	3150		14	25.2	4999
10	18	3240		14	25.2	7499
10	18	2800		14	25.2	2000
10	18	2900		14	25.2	2200
10	18	3000		14	25.2	2400
10	18	3100		14	25.2	2700
10	18	3200		14	25.2	2560
10	18	3300		14	25.2	2640
10	18	2750		14	25.2	2720
10	18	2970		14	25.2	2870
10	18	3080		14	25.2	2640
10	18	3190		14	25.2	2940
10	18	3300		14	25.2	3000
10	18	3410		14	25.2	3060
10	18	1200		14	25.2	3120
10	18	1320		14	25.2	3180
10	18	1800		14	25.2	3240
10	18	2640		14	25.2	3300
10	18	3120		14	25.2	3360
10	18	3240		14	25.2	3420
10	18	3360		14	25.2	3300
10	18	3480		14	25.2	3350
10	18	1950		14	25.2	3400
10	18	2990		14	25.2	3450
10	18	3250		14	25.2	3500
10	18	3380		14	25.2	3550
10	18	3510		14	25.2	3600
10	18	3640		14	25.2	3650
10	18	3770		14	25.2	3750
10	18	3220		14	25.2	3800
10	18	3360		14	25.2	3850
10	18	3500		14	25.2	3900
10	18	1950		14	25.2	3950
10	18	2400		14	25.2	4000
10	18	2700		14	25.2	4040
10	18	3000		14	25.2	4080
10	18	3300		14	25.2	4120
10	18	3450		14	25.2	4160
10	18	3600		14	25.2	4200
10	18	4160		14	25.2	4320
10	18	4320		14	25.2	4360
10	18	4480		14	25.2	4400
10	18	4800		14	25.2	4440
10	18	3400		14	25.2	4480
10	18	3910		14	25.2	4520
10	18	4080		14	25.2	4560
10	18	4250		14	25.2	4640
10	18	3780		14	25.2	4680
10	18	4140		14	25.2	4720
10	18	4750		14	25.2	4760
10	18	4940		14	25.2	4800
10	18	5130		14	25.2	4840
10	18	3600		14	25.2	4960
10	18	4400		14	25.2	5000
10	18	4600		14	25.2	5040
10	18	4830		14	25.2	5080
10	18	5040		14	25.2	5120
10	18	5250		14	25.2	5160
10	18	5500		14	25.2	5200
10	18	6160		14	25.2	5240
10	18	3450		14	25.2	5280
10	18	5520		14	25.2	5320
10	18	5750		14	25.2	5360
10	18	5750		14	25.2	5400
10	18	6000		14	25.2	5440
11	19.8	1480		14	25.2	5480
11	19.8	1500		14	25.2	5520
11	19.8	1520		14	25.2	5560
11	19.8	1540		14	25.2	5600
11	19.8	1560		14	25.2	5640
11	19.8	1580		14	25.2	5680
11	19.8	1600		14	25.2	5720
11	19.8	1590		14	25.2	5760
11	19.8	1620		14	25.2	5800
11	19.8	1650		14	25.2	5840
11	19.8	1680		14	25.2	5880
11	19.8	1720		14	25.2	6200
11	19.8	1760		14	25.2	6280
11	19.8	1800		14	25.2	6320
11	19.8	1840		14	25.2	6360
11	19.8	1880		14	25.2	6400
11	19.8	2150		14	25.2	6440
11	19.8	2200		14	25.2	6480
11	19.8	2300		14	25.2	6520
11	19.8	2350		14	25.2	6560
11	19.8	2400		14	25.2	6600
11	19.8	2450		14	25.2	6640
11	19.8	2500		14	25.2	6680
11	19.8	2550		14	25.2	6720
11	19.8	1800		14	25.2	6760
11	19.8	2340		14	25.2	6800
11	19.8	2460		14	25.2	6840
11	19.8	1400		14	25.2	6880
11	19.8	3080		14	25.2	6960
11	19.8	3150		14	25.2	7000
11	19.8	2480		14	25.2	7080
11	19.8	2800		14	25.2	7120
11	19.8	2880		14	25.2	7160
11	19.8	2960		14	25.2	7200
11	19.8	3330		14	25.2	7240
11	19.8	3420		14	25.2	7280
11	19.8	3400		14	25.2	7320
11	19.8	3500		14	25.2	7360
11	19.8	3600		14	25.2	7400
11	19.8	3520		14	25.2	7440
11	19.8	3630		14	25.2	7480
11	19.8	1680		14	25.2	7520
11	19.8	3600		14	25.2	7560
11	19.8	3720		14	25.2	7600
11	19.8	3840		14	25.2	7640
11	19.8	2210		14	25.2	7680
11	19.8	3900		14	25.2	7720
11	19.8	4030		14	25.2	7760
11	19.8	4160		14	25.2	7800
11	19.8	3780		14	25.2	7840
11	19.8	3920		14	25.2	7880
11	19.8	2250		14	25.2	7960
11	19.8	2550		14	25.2	8000
11	19.8	2850		14	25.2	8040
11	19.8	3750		14	25.2	8080
11	19.8	3900		14	25.2	8120
11	19.8	3360		14	25.2	8160
11	19.8	3840		14	25.2	8200
11	19.8	4640		14	25.2	8240
11	19.8	4960		14	25.2	8280
11	19.8	5120		14	25.2	8320
11	19.8	5280		14	25.2	8360
11	19.8	3740		14	25.2	8400
11	19.8	4420		14	25.2	8440
11	19.8	4590		14	25.2	8480
11	19.8	4760		14	25.2	8520
11	19.8	4930		14	25.2	8560
11	19.8	5100		14	25.2	8600
11	19.8	3600		14	25.2	8640
11	19.8	4320		14	25.2	8800
11	19.8	4500		14	25.2	8840
11	19.8	4860		14	25.2	8880
11	19.8	5320		15	27	9330
11	19.8	5510		15	27	10000
11	19.8	5000		15	27	2520
11	19.8	5200		15	27	2300
11	19.8	5400		15	27	2500
11	19.8	5600		15	27	2600
11	19.8	3780		15	27	2700
11	19.8	4410		15	27	2800
11	19.8	4620		15	27	2900
11	19.8	5670		15	27	2790
11	19.8	5940		15	27	3060
11	19.8	6380		15	27	2800
11	19.8	6210		15	27	2880
11	19.8	6440		15	27	2800
11	19.8	6670		15	27	2940
11	19.8	6250		15	27	3150
11	19.8	6500		15	27	3480
11	19.8	6750		15	27	3540
11	19.8	7000		15	27	3600
12	21.6	1620		15	27	3660
12	21.6	1640		15	27	3720
12	21.6	1660		15	27	4050
12	21.6	1680		15	27	4250
12	21.6	1700		15	27	5920
12	21.6	1720		15	27	5960
12	21.6	1680		15	27	6000
12	21.6	1710		15	27	6040
12	21.6	1740		15	27	6080
12	21.6	1770		15	27	6120
12	21.6	1800		15	27	6160
12	21.6	1920		15	27	6240
12	21.6	1960		15	27	6920
12	21.6	2000		15	27	7040
12	21.6	2040		15	27	8680
12	21.6	2080		15	27	8720
12	21.6	2600		15	27	8760
12	21.6	2650		15	27	8920
12	21.6	2750		15	27	8960
12	21.6	2400		15	27	9000
12	21.6	2520		15	27	9040
12	21.6	2580		15	27	9080
12	21.6	2640		15	27	9240
12	21.6	2700		15	27	9280
12	21.6	3220		15	27	9320
12	21.6	3290		15	27	9360
12	21.6	3360		15	27	9720
12	21.6	3430		15	27	9760
12	21.6	3500		15	27	9800
12	21.6	3040		15	27	9840
12	21.6	3120		15	27	9880
12	21.6	3200		15	27	9920
12	21.6	3280		15	27	9960
12	21.6	3510		15	27	10000
12	21.6	3600		16	28.8	1842
12	21.6	3690		16	28.8	3749
12	21.6	3780		16	28.8	2200
12	21.6	3870		16	28.8	2420
12	21.6	3700		16	28.8	2640
12	21.6	3800		16	28.8	3000
12	21.6	3900		16	28.8	3330
12	21.6	4000		16	28.8	3040
12	21.6	4100		16	28.8	3120
12	21.6	3740		16	28.8	3280
12	21.6	3850		16	28.8	3010
12	21.6	3960		16	28.8	3080
12	21.6	4070		16	28.8	3220
12	21.6	4180		16	28.8	3290
12	21.6	1440		16	28.8	3360
12	21.6	3960		16	28.8	3430
12	21.6	4080		16	28.8	3780
12	21.6	4200		16	28.8	3840
12	21.6	4320		16	28.8	3900
12	21.6	1690		16	28.8	4440
12	21.6	1820		16	28.8	4560
12	21.6	2080		16	28.8	4620
12	21.6	4290		16	28.8	4100
12	21.6	4420		16	28.8	4150
12	21.6	4550		16	28.8	4200
12	21.6	3640		16	28.8	4300
12	21.6	4060		16	28.8	4350
12	21.6	4200		16	28.8	4400
12	21.6	4340		16	28.8	4450
12	21.6	4480		16	28.8	4500
12	21.6	4620		16	28.8	4550
12	21.6	1500		16	28.8	4600
12	21.6	3150		16	28.8	4650
12	21.6	4050		16	28.8	4700
12	21.6	4200		16	28.8	4750
12	21.6	4350		16	28.8	4950
12	21.6	4500		16	28.8	5000
12	21.6	5440		16	28.8	5300
12	21.6	5600		16	28.8	5350
12	21.6	5760		16	28.8	5750
12	21.6	5270		16	28.8	9120
12	21.6	5610		16	28.8	9160
12	21.6	4680		16	28.8	9200
12	21.6	5040		16	28.8	9400
12	21.6	5220		16	28.8	9440
12	21.6	5400		16	28.8	9480
12	21.6	5580		16	28.8	9520
12	21.6	5700		16	28.8	9560
12	21.6	5890		16	28.8	9600
12	21.6	6080		16	28.8	9640
12	21.6	6270		16	28.8	9680
12	21.6	5800		17	30.6	6249
12	21.6	3990		17	30.6	2730
12	21.6	6090		17	30.6	2530
12	21.6	6300		17	30.6	2750
12	21.6	6720		17	30.6	2970
12	21.6	5060		17	30.6	2880
12	21.6	5720		17	30.6	2970
12	21.6	6600		17	30.6	3360
12	21.6	6820		17	30.6	3600
12	21.6	5980		17	30.6	3500
12	21.6	6900		17	30.6	3570
12	21.6	7130		17	30.6	3640
12	21.6	7590		17	30.6	3710
12	21.6	7250		17	30.6	3780
12	21.6	7500		17	30.6	3850
12	21.6	8000		17	30.6	3920
13	23.4	1740		17	30.6	3990
13	23.4	1760		17	30.6	3960
13	23.4	1780		17	30.6	4020
13	23.4	1800		17	30.6	4080
13	23.4	1820		17	30.6	4140
13	23.4	1840		17	30.6	4200
13	23.4	1860		17	30.6	4260
13	23.4	1900		17	30.6	4320
13	23.4	1830		17	30.6	4380
13	23.4	1860		17	30.6	4500
13	23.4	1890		17	30.6	4680
13	23.4	1920		17	30.6	4740
13	23.4	2120		17	30.6	4800
13	23.4	2160		17	30.6	4800
13	23.4	2200		17	30.6	4850
13	23.4	2700		17	30.6	4900
13	23.4	2800		17	30.6	5050
13	23.4	2850		17	30.6	5100
13	23.4	2900		17	30.6	5150
13	23.4	1620		17	30.6	5200
13	23.4	2760		17	30.6	5250
13	23.4	2820		17	30.6	5400
13	23.4	3570		17	30.6	5450
13	23.4	3640		17	30.6	5550
13	23.4	3710		17	30.6	6000
13	23.4	3780		17	30.6	6050
13	23.4	3360		17	30.6	6100
13	23.4	3440		17	30.6	6150
13	23.4	3520		17	30.6	6200
13	23.4	3960		17	30.6	6500
13	23.4	4050		17	30.6	6550
13	23.4	4140		17	30.6	6600
13	23.4	4200		17	30.6	6650
13	23.4	4300		17	30.6	6700
13	23.4	4290		17	30.6	6750
13	23.4	4400		17	30.6	6800
13	23.4	4510		17	30.6	6850
13	23.4	4440		17	30.6	6900
13	23.4	4560		17	30.6	6950
13	23.4	4680		17	30.6	7000
13	23.4	4680		17	30.6	7150
13	23.4	4810		17	30.6	7200
13	23.4	4940		17	30.6	7250
13	23.4	4760		17	30.6	8100
13	23.4	4900		17	30.6	9400
13	23.4	4650		17	30.6	9650
13	23.4	4800		17	30.6	9900
13	23.4	4950		18	32.4	2009
13	23.4	4000		18	32.4	9374
13	23.4	5920		18	32.4	12500
13	23.4	6240		18	32.4	2400
13	23.4	5440		18	32.4	2940
13	23.4	5780		18	32.4	2640
13	23.4	5950		18	32.4	2880
13	23.4	6120		18	32.4	2860
13	23.4	5760		18	32.4	3080
13	23.4	5940		18	32.4	3190
13	23.4	6300		18	32.4	3300
13	23.4	6460		18	32.4	3100
13	23.4	6650		18	32.4	3400
13	23.4	6840		18	32.4	3150
13	23.4	6400		18	32.4	3240
13	23.4	6510		18	32.4	3510
13	23.4	6930		18	32.4	3200
13	23.4	7140		18	32.4	3440
13	23.4	3300		18	32.4	3680
13	23.4	7040		18	32.4	4060
13	23.4	7260		18	32.4	4130
13	23.4	7480		18	32.4	4200
13	23.4	7700		18	32.4	4270
13	23.4	7360		18	32.4	4340
13	23.4	7820		18	32.4	4860
13	23.4	8050		18	32.4	5500
13	23.4	6720		18	32.4	5600
13	23.4	6960		18	32.4	5650
13	23.4	7200		18	32.4	5700
13	23.4	7440		18	32.4	5800
13	23.4	7750		18	32.4	5850
14	25.2	1880		18	32.4	5900
14	25.2	1920		18	32.4	5950
14	25.2	1940		18	32.4	6250
14	25.2	1960		18	32.4	6300
14	25.2	1980		18	32.4	6350
14	25.2	2000		18	32.4	6400
14	25.2	2020		18	32.4	6450
14	25.2	1950		18	32.4	7050
14	25.2	1980		18	32.4	7100
14	25.2	2010		18	32.4	7300
14	25.2	2040		18	32.4	7350
14	25.2	2070		18	32.4	7400
14	25.2	2240		18	32.4	7450
14	25.2	2280		18	32.4	7500
14	25.2	2320		18	32.4	7550
14	25.2	2360		18	32.4	7600
14	25.2	2400		18	32.4	7650
14	25.2	2950		18	32.4	7700
14	25.2	3000		18	32.4	7750
14	25.2	3050		18	32.4	7800
14	25.2	2880		18	32.4	7850
14	25.2	2940		18	32.4	7900
14	25.2	3000		18	32.4	7950
14	25.2	3060		18	32.4	8000
14	25.2	3120		18	32.4	8050
14	25.2	3850		18	32.4	8150
14	25.2	3920		18	32.4	8200
14	25.2	3990		18	32.4	8250
14	25.2	3600		18	32.4	8300
14	25.2	3680		18	32.4	8350
14	25.2	3760		18	32.4	8400
14	25.2	3840		18	32.4	8450
14	25.2	3920		18	32.4	8500
14	25.2	4230		18	32.4	8550
14	25.2	4320		18	32.4	8600
14	25.2	4410		18	32.4	8650
14	25.2	4500		18	32.4	8700
14	25.2	4400		18	32.4	8750
14	25.2	4500		18	32.4	8800
14	25.2	4600		18	32.4	8850
14	25.2	4700		18	32.4	8900
14	25.2	4620		18	32.4	8950
14	25.2	4730		18	32.4	9000
14	25.2	4840		18	32.4	9050
14	25.2	4800		18	32.4	9100
14	25.2	4920		18	32.4	9150
14	25.2	5040		18	32.4	9200
14	25.2	5070		18	32.4	9250
14	25.2	5200		18	32.4	9300
14	25.2	5330		18	32.4	9350
14	25.2	5460		18	32.4	9450
14	25.2	1820		18	32.4	9500
14	25.2	5040		18	32.4	9550
14	25.2	5180		18	32.4	9600
14	25.2	5320		18	32.4	9700
14	25.2	5460		18	32.4	9750
14	25.2	5600		18	32.4	9800
14	25.2	1650		18	32.4	9850
14	25.2	2100		18	32.4	9950
14	25.2	5100		18	32.4	10000
14	25.2	5250		18	32.4	10050
14	25.2	5400		18	32.4	10100
14	25.2	5550		18	32.4	10150
14	25.2	5700		18	32.4	10200
14	25.2	6080		18	32.4	10250
14	25.2	6400		18	32.4	10300
14	25.2	6560		18	32.4	10350
14	25.2	6720		18	32.4	10450
14	25.2	6880		18	32.4	10600
14	25.2	6290		18	32.4	10650
14	25.2	6460		18	32.4	10700
14	25.2	6630		18	32.4	10750
14	25.2	6800		18	32.4	10800
14	25.2	6970		18	32.4	11050
14	25.2	6120		18	32.4	11100
14	25.2	6480		18	32.4	12300
14	25.2	6660		18	32.4	12350
14	25.2	6840		18	32.4	12400
14	25.2	7030		18	32.4	12450
14	25.2	7220		18	32.4	12500
14	25.2	7410		19	34.2	2177
14	25.2	7600		19	34.2	4374
14	25.2	7000		19	34.2	11662
14	25.2	7200		19	34.2	3150
14	25.2	7400		19	34.2	2860
14	25.2	7600		19	34.2	2760
14	25.2	7800		19	34.2	3200
14	25.2	8000		19	34.2	3700
14	25.2	5460		19	34.2	3420
14	25.2	5880		19	34.2	3690
14	25.2	7350		19	34.2	3520
14	25.2	7560		19	34.2	3760
14	25.2	7770		19	34.2	3840
14	25.2	7980		19	34.2	3920
14	25.2	8190		19	34.2	4000
14	25.2	8400		19	34.2	4160
14	25.2	7920		19	34.2	4320
14	25.2	8140		19	34.2	4410
14	25.2	8360		19	34.2	4480
14	25.2	8280		19	34.2	4550
14	25.2	8510		19	34.2	4690
14	25.2	8740		19	34.2	4760
14	25.2	8970		19	34.2	5180
14	25.2	7680		19	34.2	5320
14	25.2	8160		19	34.2	5390
14	25.2	8250		19	34.2	5040
14	25.2	8500		19	34.2	5100
14	25.2	8750		19	34.2	5160
14	25.2	9000		19	34.2	5220
14	25.2	9250		19	34.2	5280
14	25.2	9500		19	34.2	5340
14	25.2	10000		19	34.2	5400
15	27	2040		19	34.2	5460
15	27	2080		19	34.2	5520
15	27	2100		19	34.2	5580
15	27	2130		19	34.2	5640
15	27	2160		19	34.2	5700
15	27	2190		19	34.2	5940
15	27	2440		19	34.2	6000
15	27	2480		19	34.2	6360
15	27	2520		19	34.2	10400
15	27	2560		19	34.2	10500
15	27	2600		19	34.2	10550
15	27	3100		19	34.2	10850
15	27	3150		19	34.2	10900
15	27	3200		19	34.2	10950
15	27	3250		19	34.2	11000
15	27	3180		19	34.2	11150
15	27	3240		19	34.2	11200
15	27	3300		19	34.2	11250
15	27	3360		19	34.2	11350
15	27	4060		19	34.2	11550
15	27	4130		19	34.2	11600
15	27	4200		19	34.2	11650
15	27	4000		19	34.2	11700
15	27	4080		19	34.2	12150
15	27	4160		19	34.2	12200
15	27	4590		19	34.2	12250
15	27	4680		20	36	3360
15	27	4800		20	36	3120
15	27	4900		20	36	3000
15	27	5000		20	36	3120
15	27	4950		20	36	3240
15	27	5060		20	36	3600
15	27	5170		20	36	3410
15	27	5280		20	36	3300
15	27	5160		20	36	3740
15	27	5280		20	36	3600
15	27	5400		20	36	4070
15	27	5590		20	36	3600
15	27	5720		20	36	3780
15	27	5850		20	36	3870
15	27	2240		20	36	4050
15	27	2660		20	36	4080
15	27	2800		20	36	4240
15	27	3080		20	36	4400
15	27	5740		20	36	4480
15	27	5880		20	36	4560
15	27	6020		20	36	4640
15	27	1350		20	36	4620
15	27	1800		20	36	4830
15	27	5850		20	36	4900
15	27	6000		20	36	4970
15	27	6150		20	36	5040
15	27	7040		20	36	5110
15	27	7200		20	36	5250
15	27	7360		20	36	5460
15	27	7140		20	36	5530
15	27	7310		20	36	5600
15	27	7480		20	36	4920
15	27	7020		20	36	4980
15	27	7200		20	36	5760
15	27	7380		20	36	5820
15	27	7790		20	36	5880
15	27	7980		20	36	6060
15	27	8170		20	36	6120
15	27	8200		20	36	6180
15	27	8580		20	36	6240
15	27	8800		20	36	6300
15	27	9020		20	36	6420
15	27	9240		20	36	6480
15	27	9200		20	36	6540
15	27	9430		20	36	6900
15	27	9660		20	36	7260
15	27	7920		20	36	7320
15	27	8400		20	36	7380
15	27	8640		20	36	7440
15	27	8880		20	36	7860
15	27	9120		20	36	7920
15	27	9750		20	36	8040
15	27	10250		20	36	8100
16	28.8	2060		20	36	8160
16	28.8	2100		20	36	8400
16	28.8	2120		20	36	11880
16	28.8	2140		20	36	12180
16	28.8	2160		20	36	12540
16	28.8	2220		20	36	11300
16	28.8	2250		20	36	11400
16	28.8	2280		20	36	11450
16	28.8	2640		20	36	11500
16	28.8	2680		20	36	11750
16	28.8	2720		20	36	11800
16	28.8	3300		20	36	11850
16	28.8	3350		20	36	11900
16	28.8	3420		20	36	11950
16	28.8	3480		20	36	12000
16	28.8	3540		20	36	12050
16	28.8	3600		20	36	12100
16	28.8	4270		21	37.8	2344
16	28.8	4340		21	37.8	7499
16	28.8	4410		21	37.8	2600
16	28.8	4480		21	37.8	3570
16	28.8	4240		21	37.8	3780
16	28.8	4320		21	37.8	4200
16	28.8	4400		21	37.8	4410
16	28.8	4770		21	37.8	4620
16	28.8	4860		21	37.8	4830
16	28.8	4950		21	37.8	5040
16	28.8	5100		21	37.8	3080
16	28.8	5200		21	37.8	2990
16	28.8	5390		21	37.8	3360
16	28.8	5500		21	37.8	3360
16	28.8	5610		21	37.8	3480
16	28.8	5520		21	37.8	3500
16	28.8	5640		21	37.8	3800
16	28.8	5760		21	37.8	3900
16	28.8	5980		21	37.8	4140
16	28.8	6110		21	37.8	4230
16	28.8	6240		21	37.8	4720
16	28.8	1960		21	37.8	4800
16	28.8	6160		21	37.8	4880
16	28.8	6300		21	37.8	4960
16	28.8	6440		21	37.8	5670
16	28.8	6300		21	37.8	6600
16	28.8	6450		21	37.8	6660
16	28.8	6600		21	37.8	6720
16	28.8	6750		21	37.8	6780
16	28.8	7520		21	37.8	6840
16	28.8	7680		21	37.8	6960
16	28.8	7840		21	37.8	7020
16	28.8	8000		21	37.8	7080
16	28.8	7650		21	37.8	7140
16	28.8	7820		21	37.8	7200
16	28.8	7990		21	37.8	7500
16	28.8	7560		21	37.8	7560
16	28.8	7740		21	37.8	7620
16	28.8	7920		21	37.8	7680
16	28.8	8360		21	37.8	7740
16	28.8	8550		21	37.8	7800
16	28.8	6000		21	37.8	7980
16	28.8	6600		21	37.8	8220
16	28.8	8400		21	37.8	8280
16	28.8	8600		21	37.8	8340
16	28.8	8800		21	37.8	8460
16	28.8	9000		21	37.8	8520
16	28.8	4200		21	37.8	8580
16	28.8	8610		21	37.8	8640
16	28.8	8820		21	37.8	8700
16	28.8	9030		21	37.8	8820
16	28.8	9450		21	37.8	9300
16	28.8	9460		21	37.8	9540
16	28.8	9680		21	37.8	9600
16	28.8	9900		21	37.8	9660
16	28.8	9890		21	37.8	9720
16	28.8	10120		21	37.8	10020
16	28.8	10350		21	37.8	10080
16	28.8	10580		21	37.8	10140
16	28.8	5280		21	37.8	10200
16	28.8	6240		21	37.8	10260
16	28.8	9360		21	37.8	10320
16	28.8	9600		21	37.8	10680
16	28.8	9840		21	37.8	10860
16	28.8	10080		21	37.8	11040
16	28.8	10500		21	37.8	11100
16	28.8	10750		21	37.8	11280
16	28.8	11000		21	37.8	11340
17	30.6	2180		21	37.8	11460
17	30.6	2200		21	37.8	11520
17	30.6	2220		21	37.8	11580
17	30.6	2240		21	37.8	11760
17	30.6	2260		21	37.8	11820
17	30.6	2310		21	37.8	11940
17	30.6	2340		21	37.8	12000
17	30.6	2370		21	37.8	12060
17	30.6	2400		21	37.8	12120
17	30.6	2760		21	37.8	12240
17	30.6	2800		21	37.8	12300
17	30.6	2840		21	37.8	12360
17	30.6	2880		21	37.8	12420
17	30.6	3400		21	37.8	12720
17	30.6	3450		21	37.8	12780
17	30.6	3500		21	37.8	12840
17	30.6	3550		21	37.8	12900
17	30.6	3660		22	39.6	2512
17	30.6	3720		22	39.6	4999
17	30.6	3780		22	39.6	11249
17	30.6	4550		22	39.6	13995
17	30.6	4620		22	39.6	15000
17	30.6	4690		22	39.6	5250
17	30.6	4760		22	39.6	5460
17	30.6	4480		22	39.6	3300
17	30.6	4560		22	39.6	3520
17	30.6	4640		22	39.6	3740
17	30.6	5040		22	39.6	3960
17	30.6	5130		22	39.6	3220
17	30.6	5220		22	39.6	3600
17	30.6	5300		22	39.6	3840
17	30.6	5400		22	39.6	4080
17	30.6	5500		22	39.6	4320
17	30.6	5600		22	39.6	4560
17	30.6	5720		22	39.6	4800
17	30.6	5830		22	39.6	3250
17	30.6	5940		22	39.6	3380
17	30.6	5880		22	39.6	3510
17	30.6	6000		22	39.6	3900
17	30.6	6120		22	39.6	3520
17	30.6	6370		22	39.6	3630
17	30.6	6500		22	39.6	4080
17	30.6	6630		22	39.6	4440
17	30.6	6580		22	39.6	4100
17	30.6	8160		22	39.6	4200
17	30.6	8160		22	39.6	3960
17	30.6	8330		22	39.6	4320
17	30.6	8100		22	39.6	4410
17	30.6	8280		22	39.6	4500
17	30.6	8460		22	39.6	4680
17	30.6	8640		22	39.6	4860
17	30.6	8740		22	39.6	5040
17	30.6	8930		22	39.6	5120
17	30.6	9120		22	39.6	5920
17	30.6	4800		22	39.6	6080
17	30.6	6200		22	39.6	6160
17	30.6	6800		22	39.6	5810
17	30.6	9200		22	39.6	5880
17	30.6	9400		22	39.6	5950
17	30.6	9240		22	39.6	6020
17	30.6	9660		22	39.6	6090
17	30.6	9870		22	39.6	6160
17	30.6	10120		22	39.6	6230
17	30.6	10340		22	39.6	6300
17	30.6	10810		22	39.6	6370
17	30.6	11040		22	39.6	6440
17	30.6	11270		22	39.6	6510
17	30.6	5520		22	39.6	6580
17	30.6	5760		22	39.6	6650
17	30.6	6480		22	39.6	7000
17	30.6	10320		22	39.6	7420
17	30.6	10560		22	39.6	8760
17	30.6	11250		22	39.6	8880
17	30.6	11500		22	39.6	8940
17	30.6	11750		22	39.6	9000
18	32.4	2280		22	39.6	9060
18	32.4	2300		22	39.6	9120
18	32.4	2320		22	39.6	9180
18	32.4	2340		22	39.6	9240
18	32.4	2360		22	39.6	9360
18	32.4	2380		22	39.6	9420
18	32.4	2440		22	39.6	9480
18	32.4	2430		22	39.6	9780
18	32.4	2460		22	39.6	9840
18	32.4	2490		22	39.6	9900
18	32.4	2520		22	39.6	9960
18	32.4	2920		22	39.6	10380
18	32.4	2960		22	39.6	10440
18	32.4	3000		22	39.6	10500
18	32.4	3040		22	39.6	10560
18	32.4	3600		22	39.6	10620
18	32.4	3650		22	39.6	10740
18	32.4	3700		22	39.6	10800
18	32.4	3840		22	39.6	10920
18	32.4	3900		22	39.6	10980
18	32.4	3960		22	39.6	11160
18	32.4	4830		22	39.6	11220
18	32.4	4900		22	39.6	11400
18	32.4	4970		22	39.6	11640
18	32.4	5040		22	39.6	11700
18	32.4	4720		22	39.6	12480
18	32.4	4800		22	39.6	12600
18	32.4	4880		22	39.6	12660
18	32.4	5310		22	39.6	12960
18	32.4	5400		22	39.6	13020
18	32.4	5490		22	39.6	13080
18	32.4	5580		22	39.6	13140
18	32.4	5700		22	39.6	13260
18	32.4	5800		22	39.6	13320
18	32.4	5900		22	39.6	13380
18	32.4	6050		22	39.6	13440
18	32.4	6160		22	39.6	13800
18	32.4	6240		22	39.6	13920
18	32.4	6360		22	39.6	13980
18	32.4	6480		22	39.6	14760
18	32.4	6760		22	39.6	14820
18	32.4	6720		22	39.6	14880
18	32.4	6860		22	39.6	14940
18	32.4	7000		22	39.6	15000
18	32.4	7140		23	41.4	2679
18	32.4	7280		23	41.4	2846
18	32.4	6900		23	41.4	3014
18	32.4	7050		23	41.4	3181
18	32.4	7200		23	41.4	3349
18	32.4	8320		23	41.4	2800
18	32.4	8480		23	41.4	3000
18	32.4	8640		23	41.4	3200
18	32.4	8800		23	41.4	4180
18	32.4	8500		23	41.4	3500
18	32.4	8670		23	41.4	3640
18	32.4	8840		23	41.4	3770
18	32.4	9010		23	41.4	4200
18	32.4	8820		23	41.4	3720
18	32.4	9000		23	41.4	3960
18	32.4	9180		23	41.4	4000
18	32.4	9360		23	41.4	4300
18	32.4	9310		23	41.4	4500
18	32.4	9500		23	41.4	4600
18	32.4	9600		23	41.4	4590
18	32.4	9800		23	41.4	4770
18	32.4	10000		23	41.4	4950
18	32.4	10200		23	41.4	5040
18	32.4	10080		23	41.4	5130
18	32.4	10290		23	41.4	5220
18	32.4	10500		23	41.4	5200
18	32.4	10710		23	41.4	5280
18	32.4	10560		23	41.4	5360
18	32.4	10780		23	41.4	5440
18	32.4	11000		23	41.4	5520
18	32.4	11500		23	41.4	5600
18	32.4	11730		23	41.4	5680
18	32.4	11960		23	41.4	5760
18	32.4	6000		23	41.4	5840
18	32.4	10800		23	41.4	6000
18	32.4	11040		23	41.4	6240
18	32.4	11280		23	41.4	6320
18	32.4	12000		23	41.4	6400
18	32.4	12250		23	41.4	5740
18	32.4	12500		23	41.4	6720
18	32.4	12750		23	41.4	6790
18	32.4	13000		23	41.4	6860
19	34.2	2400		23	41.4	6930
19	34.2	2420		23	41.4	7140
19	34.2	2460		23	41.4	7210
19	34.2	2480		23	41.4	7280
19	34.2	2500		23	41.4	7490
19	34.2	2520		23	41.4	7630
19	34.2	2540		23	41.4	8050
19	34.2	2560		23	41.4	8540
19	34.2	2580		23	41.4	8610
19	34.2	2600		23	41.4	13200
19	34.2	2550		23	41.4	13500
19	34.2	2580		23	41.4	13560
19	34.2	2610		23	41.4	13620
19	34.2	2640		23	41.4	13680
19	34.2	3080		23	41.4	13860
19	34.2	3120		23	41.4	14040
19	34.2	3160		23	41.4	14100
19	34.2	3200		23	41.4	14280
19	34.2	3750		23	41.4	14580
19	34.2	3800		23	41.4	14640
19	34.2	3850		23	41.4	14700
19	34.2	3900		24	43.2	3516
19	34.2	3950		24	43.2	8749
19	34.2	4020		24	43.2	3400
19	34.2	4080		24	43.2	4400
19	34.2	4140		24	43.2	3450
19	34.2	4200		24	43.2	3750
19	34.2	5110		24	43.2	3640
19	34.2	5250		24	43.2	4500
19	34.2	4960		24	43.2	3840
19	34.2	5040		24	43.2	3960
19	34.2	5120		24	43.2	3850
19	34.2	5670		24	43.2	4180
19	34.2	5760		24	43.2	4290
19	34.2	5850		24	43.2	4400
19	34.2	6000		24	43.2	4700
19	34.2	6100		24	43.2	5310
19	34.2	6200		24	43.2	5400
19	34.2	6270		24	43.2	5490
19	34.2	6380		24	43.2	5580
19	34.2	6490		24	43.2	6480
19	34.2	6600		24	43.2	7070
19	34.2	6720		24	43.2	7350
19	34.2	6890		24	43.2	7560
19	34.2	7020		24	43.2	7700
19	34.2	7150		24	43.2	7770
19	34.2	7280		24	43.2	7840
19	34.2	7420		24	43.2	7910
19	34.2	7560		24	43.2	7980
19	34.2	7350		24	43.2	8120
19	34.2	7500		24	43.2	8190
19	34.2	7650		24	43.2	8260
19	34.2	8960		24	43.2	8330
19	34.2	9120		24	43.2	8400
19	34.2	9180		24	43.2	8470
19	34.2	9350		24	43.2	8680
19	34.2	9540		24	43.2	8750
19	34.2	9720		24	43.2	8820
19	34.2	9690		24	43.2	8890
19	34.2	9880		24	43.2	8960
19	34.2	10070		24	43.2	9030
19	34.2	10400		24	43.2	9170
19	34.2	10600		24	43.2	9240
19	34.2	10920		24	43.2	9310
19	34.2	11220		24	43.2	9380
19	34.2	11440		24	43.2	9450
19	34.2	11660		24	43.2	9520
19	34.2	12190		24	43.2	13160
19	34.2	12420		24	43.2	13510
19	34.2	11520		24	43.2	13860
19	34.2	11760		24	43.2	14210
19	34.2	12000		24	43.2	13740
19	34.2	13250		24	43.2	14160
19	34.2	13500		24	43.2	14220
20	36	2620		24	43.2	14340
20	36	2640		24	43.2	14400
20	36	2660		24	43.2	14460
20	36	2680		24	43.2	14520
20	36	2700		25	45	5624
20	36	2720		25	45	17500
20	36	2740		25	45	3600
20	36	2760		25	45	3800
20	36	2780		25	45	4620
20	36	2800		25	45	3920
20	36	2820		25	45	4060
20	36	2840		25	45	4800
20	36	2860		25	45	4030
20	36	2880		25	45	4810
20	36	2900		25	45	4510
20	36	2920		25	45	4620
20	36	2940		25	45	4800
20	36	2960		25	45	4900
20	36	2980		25	45	5000
20	36	3000		25	45	5200
20	36	3020		25	45	5400
20	36	3040		25	45	5670
20	36	3060		25	45	5760
20	36	3100		25	45	5850
20	36	3220		25	45	6030
20	36	3240		25	45	6120
20	36	3280		25	45	6660
20	36	2670		25	45	6930
20	36	2700		25	45	6720
20	36	2730		25	45	6800
20	36	3240		25	45	6880
20	36	3280		25	45	6960
20	36	4000		25	45	7040
20	36	4050		25	45	7120
20	36	4260		25	45	7200
20	36	4320		25	45	7280
20	36	4380		25	45	7360
20	36	4440		25	45	7440
20	36	5180		25	45	7520
20	36	5320		25	45	7600
20	36	5200		25	45	9100
20	36	5280		25	45	9660
20	36	5360		25	45	9730
20	36	5440		25	45	9800
20	36	5940		25	45	10010
20	36	6030		25	45	10080
20	36	6120		25	45	10290
20	36	6300		25	45	11130
20	36	6400		25	45	11760
20	36	6500		25	45	12390
20	36	6600		25	45	12460
20	36	6710		25	45	12670
20	36	6820		25	45	12740
20	36	6930		25	45	12810
20	36	6840		25	45	12880
20	36	6960		25	45	12950
20	36	7080		25	45	13020
20	36	7200		25	45	13230
20	36	7410		25	45	13300
20	36	7540		25	45	13370
20	36	7670		25	45	13440
20	36	7700		25	45	13720
20	36	7840		25	45	13790
20	36	7980		25	45	13930
20	36	8120		25	45	14000
20	36	7800		25	45	14070
20	36	7950		25	45	14140
20	36	8100		25	45	14280
20	36	9280		25	45	14350
20	36	9440		25	45	14420
20	36	9520		25	45	14490
20	36	9690		25	45	14630
20	36	10030		25	45	14840
20	36	9900		25	45	14910
20	36	10080		25	45	14980
20	36	10260		25	45	15050
20	36	10260		25	45	15120
20	36	10450		25	45	15330
20	36	10640		25	45	15470
20	36	10800		25	45	15540
20	36	11000		25	45	17500
20	36	11200		26	46.8	3684
20	36	11130		26	46.8	3974
20	36	11340		26	46.8	13124
20	36	11550		26	46.8	16327
20	36	11880		26	46.8	4000
20	36	12100		26	46.8	4840
20	36	12650		26	46.8	3680
20	36	12880		26	46.8	4000
20	36	12240		26	46.8	3780
20	36	12480		26	46.8	5100
20	36	12720		26	46.8	4160
20	36	13750		26	46.8	4420
20	36	14000		26	46.8	4200
21	37.8	3080		26	46.8	4320
21	37.8	3120		26	46.8	4400
21	37.8	3140		26	46.8	4730
21	37.8	3160		26	46.8	4950
21	37.8	3180		26	46.8	5060
21	37.8	3200		26	46.8	5100
21	37.8	3260		26	46.8	5300
21	37.8	3300		26	46.8	5500
21	37.8	3320		26	46.8	5600
21	37.8	3340		26	46.8	5700
21	37.8	3360		26	46.8	5800
21	37.8	3380		26	46.8	5940
21	37.8	3400		26	46.8	6210
21	37.8	3420		26	46.8	6300
21	37.8	3440		26	46.8	6390
21	37.8	3560		26	46.8	6480
21	37.8	3580		26	46.8	6570
21	37.8	3600		26	46.8	6840
21	37.8	3640		26	46.8	7020
21	37.8	3760		26	46.8	7110
21	37.8	3820		26	46.8	7200
21	37.8	3860		26	46.8	6640
21	37.8	3880		26	46.8	7920
21	37.8	3900		26	46.8	8000
21	37.8	3940		26	46.8	8480
21	37.8	4100		26	46.8	8560
21	37.8	4140		26	46.8	9590
21	37.8	4220		26	46.8	11900
21	37.8	4260		26	46.8	11970
21	37.8	4700		26	46.8	12040
21	37.8	2760		26	46.8	12250
21	37.8	2790		26	46.8	12600
21	37.8	2820		26	46.8	13090
21	37.8	3320		26	46.8	13580
21	37.8	3360		26	46.8	13650
21	37.8	3400		26	46.8	14560
21	37.8	4100		26	46.8	14700
21	37.8	4150		26	46.8	14770
21	37.8	4200		26	46.8	15190
21	37.8	4250		26	46.8	15260
21	37.8	4300		26	46.8	15400
21	37.8	4500		26	46.8	15610
21	37.8	4560		26	46.8	15680
21	37.8	4620		26	46.8	15750
21	37.8	5390		26	46.8	15820
21	37.8	5460		26	46.8	15890
21	37.8	5530		26	46.8	15960
21	37.8	5600		26	46.8	16100
21	37.8	5520		26	46.8	16170
21	37.8	6210		26	46.8	16240
21	37.8	6300		26	46.8	16310
21	37.8	6390		26	46.8	16380
21	37.8	6600		26	46.8	16450
21	37.8	6700		26	46.8	16520
21	37.8	7040		26	46.8	16590
21	37.8	7150		26	46.8	16660
21	37.8	7260		26	46.8	17010
21	37.8	7320		26	46.8	17080
21	37.8	7440		26	46.8	17150
21	37.8	7800		26	46.8	17220
21	37.8	7930		26	46.8	17290
21	37.8	8260		26	46.8	17360
21	37.8	8250		26	46.8	17430
21	37.8	8400		27	48.6	4200
21	37.8	8550		27	48.6	5060
21	37.8	9600		27	48.6	3900
21	37.8	9760		27	48.6	4050
21	37.8	9920		27	48.6	4200
21	37.8	9860		27	48.6	4350
21	37.8	10440		27	48.6	5400
21	37.8	10620		27	48.6	4340
21	37.8	10830		27	48.6	4290
21	37.8	11020		27	48.6	5180
21	37.8	11400		27	48.6	4560
21	37.8	11600		27	48.6	4680
21	37.8	11760		27	48.6	4920
21	37.8	11970		27	48.6	4840
21	37.8	12180		27	48.6	5170
21	37.8	12320		27	48.6	5390
21	37.8	12540		27	48.6	5900
21	37.8	12760		27	48.6	6000
21	37.8	12980		27	48.6	6100
21	37.8	13110		27	48.6	6200
21	37.8	13340		27	48.6	6750
21	37.8	13570		27	48.6	6560
21	37.8	12960		27	48.6	7680
21	37.8	13200		27	48.6	7760
21	37.8	13440		27	48.6	7840
21	37.8	14250		27	48.6	8080
21	37.8	14500		27	48.6	8160
21	37.8	14750		27	48.6	8240
22	39.6	3460		27	48.6	8320
22	39.6	3480		27	48.6	8400
22	39.6	3500		27	48.6	8640
22	39.6	3540		27	48.6	8720
22	39.6	3620		27	48.6	8800
22	39.6	3660		27	48.6	9200
22	39.6	3680		27	48.6	9760
22	39.6	3720		27	48.6	9840
22	39.6	3740		27	48.6	12110
22	39.6	3780		27	48.6	12180
22	39.6	3800		27	48.6	12320
22	39.6	3840		27	48.6	12530
22	39.6	3920		27	48.6	16030
22	39.6	3960		27	48.6	16730
22	39.6	3980		27	48.6	16800
22	39.6	4000		27	48.6	16870
22	39.6	4040		27	48.6	16940
22	39.6	4060		28	50.4	3851
22	39.6	4080		28	50.4	4599
22	39.6	4120		28	50.4	6249
22	39.6	4180		28	50.4	9999
22	39.6	4200		28	50.4	18660
22	39.6	4240		28	50.4	4400
22	39.6	4320		28	50.4	5280
22	39.6	4380		28	50.4	3910
22	39.6	4460		28	50.4	4250
22	39.6	4520		28	50.4	5700
22	39.6	4540		28	50.4	4480
22	39.6	4660		28	50.4	4760
22	39.6	4860		28	50.4	4550
22	39.6	4900		28	50.4	4680
22	39.6	4940		28	50.4	5040
22	39.6	5080		28	50.4	5280
22	39.6	5200		28	50.4	5500
22	39.6	5420		28	50.4	5720
22	39.6	6580		28	50.4	5940
22	39.6	2850		28	50.4	6300
22	39.6	2880		28	50.4	6400
22	39.6	2910		28	50.4	6500
22	39.6	2940		28	50.4	6700
22	39.6	2970		28	50.4	7400
22	39.6	3000		28	50.4	7600
22	39.6	3440		28	50.4	7700
22	39.6	3480		28	50.4	7290
22	39.6	3520		28	50.4	7560
22	39.6	4350		28	50.4	7740
22	39.6	4400		28	50.4	7830
22	39.6	4740		28	50.4	8280
22	39.6	5670		28	50.4	8370
22	39.6	5740		28	50.4	8880
22	39.6	5880		28	50.4	8960
22	39.6	5600		28	50.4	9040
22	39.6	5680		28	50.4	9120
22	39.6	5760		28	50.4	9280
22	39.6	5840		28	50.4	9360
22	39.6	5920		28	50.4	9600
22	39.6	6480		28	50.4	9680
22	39.6	6570		28	50.4	9920
22	39.6	6660		28	50.4	10000
22	39.6	6750		28	50.4	10080
22	39.6	6800		28	50.4	10160
22	39.6	6900		28	50.4	10240
22	39.6	7000		28	50.4	10320
22	39.6	7100		28	50.4	9870
22	39.6	7370		28	50.4	10360
22	39.6	7480		28	50.4	11060
22	39.6	7560		28	50.4	11200
22	39.6	7680		28	50.4	14480
22	39.6	7800		28	50.4	14880
22	39.6	7920		28	50.4	15040
22	39.6	8060		28	50.4	15120
22	39.6	8190		28	50.4	15200
[truncated: 23,186 more rows]
